# Supplementary material for: Oral Chinese Herbal Medicine on Immune Responses During Coronavirus Disease 2019: A Systematic Review and Meta-Analysis
Source: Front Med (Lausanne). 2022 Jan 21;8:685734. doi: 10.3389/fmed.2021.685734 (PMC8814103; doi:10.3389/fmed.2021.685734)
Supplement: Supplementary file 3 [file Table_3.xlsx]

## Sheet: Appendix table3
Appendix Table 3. Comorbidities of the patients, Content of CHM in included studies, and Side effects of intervintions.
	Comorbidities of the patients			Name of the main preparation	Major Contents			Side effects
	Types	n						Group	No.
		I	C		Pinyin*	Latin*	Botanical, mineral, or animal sources*		Events	Total
Ai, Lin et al (2020)	underlying disease	5	6	FeiyanYihao Chinese medicine granules	Qinghao	ARTEMISIAE ANNUAE HERBA	Artemisia annua L.	Not occurred in both groups
					Huangqi	ASTRAGALI RADIX	Astragalus membranaceus (Fisch.) Bge. var. mongholicus (Bge.) Hsia
							Astragalus membranaceus (Fisch.) Bge
					Shancigu	CREMASTRAE PSEUDOBULBUS PLEIONES PSEUDOBULBUS	Cremastra appendiculata (D. Don)Makino
							Pleione bulbocodioides (Franch. ) Rolfe
							Pleione yunnanensis Rolfe
					Lianqiao	FORSYTHIAE FRUCTUS	Forsythia suspensa (Thunb.) Vahl
					Huangqin	SCUTELLARIAE RADIX	Scutellaria baicalensis Georgi
					Jinyinhua	LONICERAE JAPONICAE FLOS	Lonicera japonica Thunb.
					Daqingye	ISATIDIS FOLIUM	Isatis indigotica Fort.
					Chaihu	BUPLEURI RADIX	Bupleurum chinense DC.
							Bupleurum scorzonerifolium Willd.
					Chantui	CICADAE PERIOSTRACUM	Cryptotympana pustulata Fabriciu
					Qianhu	PEUCEDANI RADIX	Peucedanum praeruptorum Dunn
					Chuanbeimu	FRITILLARIAE CIRRHOSAE BULBUS	Fritillaria cirrhosa D. Don
							Fritillaria unibracteata Hsiao et K. C. Hsia
							Fritillaria przewalskii Maxim.
							Fritillaria delavayi Franch.
							Fritillaria taipaiensis P. Y. Li
							Fritillaria unibracteata Hsiao et K. C. Hsia var. wabuensis （S. Y. Tang et S. C. Yue） Z. D. Liu, S. Wang et S. C. Chen
					Zhebeimu	FRITILLARIAE THUNBERGII BULBUS	Fritillaria thunbergii Miq.
					Wumei	MUME FRUCTUS	Prunus mume （ Sieb. ） Sieb. et Zucc.
					Xuanshen	SCROPHULARIAE RADIX	Scrophularia ningpoensis Hemsl.
					Fuling	PORIA	Poria cocos (Schw.) Wolf
					Taizishen	PSEUDOSTELLARIAE RADIX	Pseudostellaria heterophylla (Miq.) Pax ex Pax et Hoffm
Ai, Luo et al (2020)	underlying disease	12	14	"Feiyan Yihao" granules	Qinghao	ARTEMISIAE ANNUAE HERBA	Artemisia annua L.	Not occurred in both groups
					Huangqi	ASTRAGALI RADIX	Astragalus membranaceus （Fisch. ） Bge. var. mongholicus （ Bge. ） Hsia
							Astragalus membranaceus （Fisch. ）Bge
					Shancigu	CREMASTRAE PSEUDOBULBUS PLEIONES PSEUDOBULBUS	Cremastra appendiculata (D. Don)Makino
							Pleione bulbocodioides (Franch. ) Rolfe
							Pleione yunnanensis Rolfe
					Lianqiao	FORSYTHIAE FRUCTUS	Forsythia suspensa (Thunb.) Vahl
					Huangqin	SCUTELLARIAE RADIX	Scutellaria baicalensis Georgi
					Jinyinhua	LONICERAE JAPONICAE FLOS	Lonicera japonica Thunb.
					Daqingye	ISATIDIS FOLIUM	Isatis indigotica Fort.
					Chaihu	BUPLEURI RADIX	Bupleurum chinense DC.
							Bupleurum scorzonerifolium Willd.
					Chantui	CICADAE PERIOSTRACUM	Cryptotympana pustulata Fabriciu
					Qianhu	PEUCEDANI RADIX	Peucedanum praeruptorum Dunn
					Chuan beimu	FRITILLARIAE CIRRHOSAE BULBUS	Fritillaria cirrhosa D. Don
							Fritillaria unibracteata Hsiao et K. C. Hsia
							Fritillaria przewalskii Maxim.
							Fritillaria delavayi Franch.
							Fritillaria taipaiensis P. Y. Li
							Fritillaria unibracteata Hsiao et K. C. Hsia var. wabuensis （S. Y. Tang et S. C. Yue） Z. D. Liu, S. Wang et S. C. Chen
					Zhebeimu	FRITILLARIAE THUNBERGII BULBUS	Fritillaria thunbergii Miq.
					Wumei	MUME FRUCTUS	Prunus mume （ Sieb. ） Sieb. et Zucc.
					Xuanshen	SCROPHULARIAE RADIX	Scrophularia ningpoensis Hemsl.
					Fuling	PORIA	Poria cocos (Schw.) Wolf
					Taizishen	PSEUDOSTELLARIAE RADIX	Pseudostellaria heterophylla (Miq.) Pax ex Pax et Hoffm
Chen C et al (2021)	NR	NR	NR	Lianhua Qingwen Capsule	Lianqiao	FORSYTHIAE FRUCTUS	Forsythia suspensa (Thunb.) Vahl	I	8	29
					Jinyinhua	LONICERAE JAPONICAE FLOS	Lonicera japonica Thunb.	C	9	28
					Mahuang	EPHEDRAE HERBA	Ephedra sinica Stapf
							Ephedra intermedia Schrenk et C. A. Mey.
							Ephedra equisetina Bge.
					Kuxingren	ARMENIACAE SEMEN AMARUM	Prunus armeniaca L. var. ansu Maxim
							Prunus sibirica L.
							Prunus mandshurica (Maxim.) Koehne
							Primus armeniaca L.
					Shigao	GYPSUM FIBROSUM	GYPSUM FIBROSUM
					Banlangen	ISATIDIS RADIX	Isatis indigotica Fort.
					Mianmaguanzhong	DRYOPTERIDIS CRASSIRHIZOMATIS RHIZOMA	Dryopteris crassirhizoma Nakai
					Yuxingcao	HOUTTUYNIAE HERBA	Houttuynia cordata Thunb.
					Guanghuoxia ng	POGOSTEMONIS HERBA	Pogostemon cablin (Blanco) Benth.
					Dahuang	RHEI RADIX ET RHIZOMA	Rheum palmatum L.
							Rheum tanguticum Maxim. ex Balf.
							Rheum officinale Baill.
					Hongjingtian	RHODIOLAE CRENULATAE RADIX ET RHIZOMA	Rhodiola crenulata (Hook. f. et Thoms. )H. Ohba
					Bohe	MENTHAE HAPLOCALYCIS HERBA	Mentha haplocalyx Briq.
					Gancao	GLYCYRRHIZAE RADIX ET RHIZOMA	Glycyrrhiza uralensis Fisch.
							Glycyrrhiza inflata Bat.
							Glycyrrhiza glabra L.
Ding X et al (2020)	underlying disease	20	19	Qingfei Touxie Fuzheng Recipe	Mahuang	EPHEDRAE HERBA	Ephedra sinica Stapf	I	5	51
							Ephedra intermedia Schrenk et C. A. Mey.	C	5	49
							Ephedra equisetina Bge.
					Shigao	GYPSUM FIBROSUM	GYPSUM FIBROSUM
					Kuxingren	ARMENIACAE SEMEN AMARUM	Prunus armeniaca L. var. ansu Maxim
							Prunus sibirica L.
							Prunus mandshurica (Maxim.) Koehne
							Primus armeniaca L.
					Jinyinhua	LONICERAE JAPONICAE FLOS	Lonicera japonica Thunb.
					Lianqiao	FORSYTHIAE FRUCTUS	Forsythia suspensa (Thunb.) Vahl
					Lugen	PHRAGMITIS RHIZOMA	Phragmites communis Trin.
					Yiyiren	COICIS SEMEN	Coix lacryma-jobi L. var. mayuen (Roman.) Stapf
					Jiangcan	BOMBYX BATRYTICATUS	Beauveria bassiana (Bals.) Vuillant
					Chantui	CICADAE PERIOSTRACUM	Cryptotympana pustulata Fabriciu
					Huzhang	POLYGONI CUSPIDATI RHIZOMA ET RADIX	Polygonum cuspidatum Sieb. et Zucc.
					Jianghuang	CURCUMAE LONGAE RHIZOMA	Curcuma longa L.
					Baishao	PAEONIAE RADIX ALBA	Paeonia lactiflora Pall.
					Taizishen	PSEUDOSTELLARIAE RADIX	Pseudostellaria heterophylla (Miq.) Pax ex Pax et Hoffm.
					Gancao	GLYCYRRHIZAE RADIX ET RHIZOMA	Glycyrrhiza uralensis Fisch.
							Glycyrrhiza inflata Bat.
							Glycyrrhiza glabra L.
Fu X et al (2020)	Hypertension	6	5	Toujie Quwen granules	Lianqiao	FORSYTHIAE FRUCTUS	Forsythia suspensa (Thunb.) Vahl	Not occurred in both groups
	CAD	5	5		Shancigu	CREMASTRAE PSEUDOBULBUS PLEIONES PSEUDOBULBUS	Cremastra appendiculata (D. Don)Makino
	Diabetes	4	3		Shancigu	CREMASTRAE PSEUDOBULBUS PLEIONES PSEUDOBULBUS	Cremastra appendiculata (D. Don) Makino
	Chronic hepatitis	0	1		Huangqin	SCUTELLARIAE RADIX	Scutellaria baicalensis Georgi
					Daqingye	ISATIDIS FOLIUM	Isatis indigotica Fort.
					Chaihu	BUPLEURI RADIX	Bupleurum chinense DC.
					Qinghao	ARTEMISIAE ANNUAE HERBA	Artemisia annua L.
					Chantui	CICADAE PERIOSTRACUM	Cryptotympana pustulata Fabriciu
					Qianhu	PEUCEDANI RADIX	Peucedanum praeruptorum Dunn
					Chuanbeimu	FRITILLARIAE CIRRHOSAE BULBUS	Fritillaria cirrhosa D. Don
					Zhebeimu	FRITILLARIAE THUNBERGII BULBUS	Fritillaria thunbergii Miq.
					Wumei	MUME FRUCTUS	Prunus mume （ Sieb. ） Sieb. et Zucc.
					Xuanshen	SCROPHULARIAE RADIX	Scrophularia ningpoensis Hemsl.
					Huangqi	ASTRAGALI RADIX	Astragalus membranaceus (Fisch.) Bge. var. mongholicus (Bge.) Hsia
					Fuling	PORIA	Poria cocos (Schw.) Wolf
					Taizishen	PSEUDOSTELLARIAE RADIX	Pseudostellaria heterophylla (Miq.) Pax ex Pax et Hoffm
Lan J et al (2020)	underlying disease	8	7	Qushi Paidu Fuzheng Recipe	Guanghuoxia ng	POGOSTEMONIS HERBA	Pogostemon cablin (Blanco) Benth.	I	20	43
					Houpo	MAGNOLIAE OFFICINALIS CORTEX	Magnolia officinalis Rehd. et Wils.	C	20	42
							Magnolia officinalis Rehd. et Wils. var. biloba Rehd. et Wils.
					Fabanxia	PINELLIAE RHIZOMA PRAEPARATUM	Pineilia ternata (Thunb.)
					Doukou	AMOMI FRUCTUS ROTUNDUS	Amomum kravanh Pierre ex Gagnep.
							Amomum compactum Soland ex Maton
					Fuling	PORIA	Poria cocos (Schw.) Wolf
					Yiyiren	COICIS SEMEN	Coix lacryma-jobi L. var. mayuen (Roman.) Stapf
					Zhuling	POLYPORUS	Polyporus umbellatus (Pers.) Fries
					Zexie	ALISMATIS RHIZOMA	Alisma orientate (Sam.) Juzep.
							Alisma plantago-aquatica Linn.
					Dandouchi	SOJAE SEMEN PRAEPARATUM	Glycine max (L.) Merr.
					Chenpi	CITRI RETICULATAE PERICARPIUM	Citrus reticulata Blanco
					Baizhu	ATRACTYLODIS MACROCEPHALAE RHIZOMA	Atractylodes macrocephala Koidz.
					Dangshen	CODONOPSIS RADIX	Codonopsis pilosula (Franch.)
					Sharen	AMOMI FRUCTUS	Amomum villosum Lour.
							Amomum villosum Lour. Var. xanthioides T. L. Wu et Senjen
							Amomum longiligulare T. L. Wu
					Zhigancao	GLYCYRRHIZAE RADIX ET RHIZOMA PRAEPARATA CUM MELLE	Glycyrrhiza uralensis Fisch.
							Glycyrrhiza inflata Bat.
							Glycyrrhiza glabra L.
					Cangzhu	ATRACTYLODIS RHIZOMA	Atractylodes lancea (Thunb.) DC.
							Atractylodes chinensis (DC.) Koidz.
					Baizhi	ANGELICAE DAHURICAE RADIX	Angelica dahurica (Fisch, ex Hoffm.) Benth. et Hook. f.
							Angelica dahurica (Fisch. ex Hoffm.) Benth. et Hook. f. var. formosana (Boiss.)
					Zisuye	PERILLAE FOLIUM	Perilla frutescens (L.) Britt.
					Jiegeng	PLATYCODONIS RADIX	Platycodon grandiflorum (Jacq.)A. DC.
					Mahuang	EPHEDRAE HERBA	Ephedra sinica Stapf
							Ephedra intermedia Schrenk et C. A. Mey.
							Ephedra equisetina Bge.
					Shigao	GYPSUM FIBROSUM	GYPSUM FIBROSUM
					Kuxingren	ARMENIACAE SEMEN AMARUM	Prunus armeniaca L. var. ansu Maxim
							Prunus sibirica L.
							Prunus mandshurica (Maxim.) Koehne
							Primus armeniaca L.
					Huangqin	SCUTELLARIAE RADIX	Scutellaria baicalensis Georgi
					Huangqi	ASTRAGALI RADIX	Astragalus membranaceus (Fisch.) Bge. var. mongholicus (Bge.) Hsia
							Astragalus membranaceus (Fisch.) Bge
					Fangfeng	SAPOSHNIKOVIAE RADIX	Saposhnikovia divaricata (Turcz.) Schischk.
					Jinyinhua	LONICERAE JAPONICAE FLOS	Lonicera japonica Thunb.
Li Y et al (2020)	NR	NR	NR	Qingfei Paidu decoction	Mahuang	EPHEDRAE HERBA	Ephedra sinica Stapf	I	1	6
							Ephedra intermedia Schrenk et C. A. Mey.	C	0	6
							Ephedra equisetina Bge.
					Zhigancao	GLYCYRRHIZAE RADIX ET RHIZOMA PRAEPARATA CUM MELLE	Glycyrrhiza uralensis Fisch.
							Glycyrrhiza inflata Bat.
							Glycyrrhiza glabra L.
					Kuxingren	ARMENIACAE SEMEN AMARUM	Prunus armeniaca L. var. ansu Maxim
							Prunus sibirica L.
							Prunus mandshurica (Maxim.) Koehne
							Primus armeniaca L.
					Shigao	GYPSUM FIBROSUM	GYPSUM FIBROSUM
					Guizhi	CINNAMOMI RAMULUS	Cinnamomum cassia Presl
					Zexie	ALISMATIS RHIZOMA	Alisma orientate (Sam.) Juzep.
							Alisma plantago-aquatica Linn.
					Zhuling	POLYPORUS	Polyporus umbellatus (Pers.) Fries
					Baizhu	ATRACTYLODIS MACROCEPHALAE RHIZOMA	Atractylodes macrocephala Koidz.
					Fuling	PORIA	Poria cocos (Schw.) Wolf
					Chaihu	BUPLEURI RADIX	Bupleurum chinense DC.
							Bupleurum scorzonerifolium Willd.
					Huangqin	SCUTELLARIAE RADIX	Scutellaria baicalensis Georgi
					Jiangbanxia	PINELLIAE RHIZOMA PRAEPARATUM CUM ZINGIBERE ET ALUMINE	Pineilia ternata (Thunb.)
					Shengjiang	ZINGIBERIS RHIZOMA RECENS	Zingiber officinale Rosc.
					Ziwan	ASTERIS RADIX ET RHIZOMA	Aster tataricus L. f.
					Kucindonghua	FARFARAE FLOS	Tussilago farfara L.
					Chuanshegan	IRIDIS TECTORI RHIZOMA	Iris tectorum Maxim.
					Xixin	ASARI RADIX ET RHIZOMA	Asarum heterotropoides Fr. Schmidt var. mandshuricum (Maxim.) Kitag.
					Shanyao	DIOSCOREAE RHIZOMA	Dioscorea opposita Thunb.
					Zhishi	AURANTII FRUCTUS IMMATURUS	Citrus aurantium L.
							Citrus sinensis Osbeck
					Chenpi	CITRI RETICULATAE PERICARPIUM	Citrus reticulata Blanco
					Guanghuoxia ng	POGOSTEMONIS HERBA	Pogostemon cablin (Blanco) Benth.
Ping X et al (2021)	NR	NR	NR	Jiawei Yupingfeng powder	Huangqi	ASTRAGALI RADIX	Astragalus membranaceus (Fisch.) Bge. var. mongholicus (Bge.) Hsia	I	6	30
					Baizhu	ATRACTYLODIS MACROCEPHALAE RHIZOMA	Atractylodes macrocephala Koidz.	C	12	24
					Fangfeng	SAPOSHNIKOVIAE RADIX	Saposhnikovia divaricata (Turcz.) Schischk.
					Tufuling	SMILACIS GLABRAE RHIZOMA	Smilax glabra Roxb.
					Cangzhu	ATRACTYLODIS RHIZOMA	Atractylodes lancea (Thunb.) DC.
					Guanghuoxia ng	POGOSTEMONIS HERBA	Pogostemon cablin (Blanco) Benth.
					Zisugeng	PERILLAE CAULIS	Perilla frutescens (L.) Britt.
					Fabanxia	PINELLIAE RHIZOMA PRAEPARATUM	Pineilia ternata (Thunb.)
					Sharen	AMOMI FRUCTUS	Amomum villosum Lour.
							Amomum villosum Lour. Var. xanthioides T. L. Wu et Senjen
							Amomum longiligulare T. L. Wu
					Shengjiang	ZINGIBERIS RHIZOMA RECENS	Zingiber officinale Rosc.
Qiu M et al (2020)	NR	NR	NR	Maxing Xuanfei Jiedu Decoction	Mahuang	EPHEDRAE HERBA	Ephedra sinica Stapf	NR
							Ephedra intermedia Schrenk et C. A. Mey.
							Ephedra equisetina Bge.
					Kuxingren	ARMENIACAE SEMEN AMARUM	Prunus armeniaca L. var. ansu Maxim
							Prunus sibirica L.
							Prunus mandshurica (Maxim.) Koehne
							Primus armeniaca L.
					Shigao	GYPSUM FIBROSUM	GYPSUM FIBROSUM
					Zhebeimu	FRITILLARIAE THUNBERGII BULBUS	Fritillaria thunbergii Miq.
					Chantui	CICADAE PERIOSTRACUM	Cryptotympana pustulata Fabriciu
					Jiangcan	BOMBYX BATRYTICATUS	Beauveria bassiana (Bals.) Vuillant
					Jianghuang	CURCUMAE LONGAE RHIZOMA	Curcuma longa L.
					Jiegeng	PLATYCODONIS RADIX	Platycodon grandiflorum (Jacq.) A. DC.
					Zhiqiao	AURANTII FRUCTUS	Citrus aurantium L.
					Caoguo	TSAOKO FRUCTUS	Amomum tsao-ko Crevost et Lemaire
					Doukou	AMOMI FRUCTUS ROTUNDUS	Amomum kravanh Pierre ex Gagnep.
							Amomum compactum Soland ex Maton
Wang L et al (2020)	NR	NR	NR	Shengmai Powder combined with Shenling Baizhu Powder	Taizishen	PSEUDOSTELLARIAE RADIX	Pseudostellaria heterophylla (Miq.) Pax ex Pax et Hoffm	I	0	40
					Maidong	OPHIOPOGONIS RADIX	Ophiopogon japonicus (L. f) Ker-Gawl.	C	3	40
					Wuweizi	SCHISANDRAE CHINENSIS FRUCTUS	Schisandra chinensis (Turcz.）
					Fuling	PORIA	Poria cocos (Schw.) Wolf
					Baizhu	ATRACTYLODIS MACROCEPHALAE RHIZOMA	Atractylodes macrocephala Koidz.
					Baibiandou	LABLAB SEMEN ALBUM	Dolichos lablab L.
					Chenpi	CITRI RETICULATAE PERICARPIUM	Citrus reticulata Blanco
					Shanyao	DIOSCOREAE RHIZOMA	Dioscorea opposita Thunb.
					Jiegeng	PLATYCODONIS RADIX	Platycodon grandiflorum (Jacq.)A. DC.
					Houpo	MAGNOLIAE OFFICINALIS CORTEX	Magnolia officinalis Rehd. et Wils.
							Magnolia officinalis Rehd. et Wils. var. biloba Rehd. et Wils.
					Dihuang	REHMANNIAE RADIX	Rehjnannia glutinosa Libosch.
					Xuanshen	SCROPHULARIAE RADIX	Scrophularia ningpoensis Hemsl.
					Danshen	SALVIAE MILTIORRHIZAE RADIX ET RHIZOMA	Salvia miltiorrhiza Bge.
					Gancao	GLYCYRRHIZAE RADIX ET RHIZOMA	Glycyrrhiza uralensis Fisch.
							Glycyrrhiza inflata Bat.
							Glycyrrhiza glabra L.
Wang YL et al (2020)	NR	NR	NR	Qingre Kangdu oral liquid	NR	NA	NA	NR
Ye et al (2020)	NR	NR	NR	modified maxingshigan formula for patients presented with Lung Blocked by Epidemic Toxin syndrome	Kuxingren	ARMENIACAE SEMEN AMARUM	Prunus armeniaca L. var. ansu Maxim	NR
							Prunus sibirica L.
							Prunus mandshurica (Maxim.) Koehne
							Primus armeniaca L.
					Shigao	GYPSUM FIBROSUM	GYPSUM FIBROSUM
					Gualou	TRICHOSANTHIS FRUCTUS	Trichosanthes kirilowii Maxim.
							Trichosanthes rosthornii Harms
					Dahuang	RHEI RADIX ET RHIZOMA	Rheum palmatum L.
							Rheum tanguticum Maxim. ex Balf.
							Rheum officinale Baill.
					Mahuang	EPHEDRAE HERBA	Ephedra sinica Stapf
							Ephedra intermedia Schrenk et C. A. Mey.
							Ephedra equisetina Bge.
					Tinglizi	DESCURAINIAE SEMEN LEPIDII SEMEN	Descurainia sophia (L.) Webb. ex Prantl.
							Lepidium apetalum Willd.
					Taoren	PERSICAE SEMEN	Prunus persica (L.) Batsch
							Prunus davidiana (Carr.) Franch.
					Caoguo	TSAOKO FRUCTUS	Amomum tsao-ko Crevost et Lemaire
					Binglang	ARECAE SEMEN	Areca catechu L.
					Cangzhu	ATRACTYLODIS RHIZOMA	Atractylodes lancea (Thunb.) DC.
							Atractylodes chinensis (DC.) Koidz.
Yu P et al (2020)	Hypertension	21	18	Lianhua Qingwen Granules	Lianqiao	FORSYTHIAE FRUCTUS	Forsythia suspensa (Thunb.) Vahl	Not occurred in both groups
	CAD	18	24		Jinyinhua	LONICERAE JAPONICAE FLOS	Lonicera japonica Thunb.
	Diabetes	12	16		Mahuang	EPHEDRAE HERBA	Ephedra sinica Stapf
							Ephedra intermedia Schrenk et C. A. Mey.
							Ephedra equisetina Bge.
					Kuxingren	ARMENIACAE SEMEN AMARUM	Prunus armeniaca L. var. ansu Maxim
							Prunus sibirica L.
							Prunus mandshurica (Maxim.) Koehne
							Primus armeniaca L.
					Shigao	GYPSUM FIBROSUM	GYPSUM FIBROSUM
					Banlangen	ISATIDIS RADIX	Isatis indigotica Fort.
					Mianmaguanzhong	DRYOPTERIDIS CRASSIRHIZOMATIS RHIZOMA	Dryopteris crassirhizoma Nakai
					Yuxingcao	HOUTTUYNIAE HERBA	Houttuynia cordata Thunb.
					Guanghuoxia ng	POGOSTEMONIS HERBA	Pogostemon cablin (Blanco) Benth.
					Dahuang	RHEI RADIX ET RHIZOMA	Rheum palmatum L.
							Rheum tanguticum Maxim. ex Balf.
							Rheum officinale Baill.
					Hongjingtian	RHODIOLAE CRENULATAE RADIX ET RHIZOMA	Rhodiola crenulata (Hook. f. et Thoms. )H. Ohba
					Bohe	MENTHAE HAPLOCALYCIS HERBA	Mentha haplocalyx Briq.
					Gancao	GLYCYRRHIZAE RADIX ET RHIZOMA	Glycyrrhiza uralensis Fisch.
							Glycyrrhiza inflata Bat.
							Glycyrrhiza glabra L.
Zhang et al (2020)	Hypertension	12	13	Modified Dayuanfang	Mahuang	EPHEDRAE HERBA	Ephedra sinica Stapf	Not occurred in CHM group. Not reported in control group.
	CAD	3	4				Ephedra intermedia Schrenk et C. A. Mey.
	Diabetes	5	4				Ephedra equisetina Bge.
					Kuxingren	ARMENIACAE SEMEN AMARUM	Prunus armeniaca L. var. ansu Maxim
							Prunus sibirica L.
							Prunus mandshurica (Maxim.) Koehne
							Primus armeniaca L.
					Shigao	GYPSUM FIBROSUM	GYPSUM FIBROSUM
					Gualoupi	TRICHOSANTHIS PERICARPIUM	Trichosanthes kirilowii Maxim.
							Trichosanthes rosthornii Harms
					Dahuang	RHEI RADIX ET RHIZOMA	Rheum palmatum L.
							Rheum tanguticum Maxim. ex Balf.
							Rheum officinale Baill.
					Tinglizi	DESCURAINIAE SEMEN LEPIDII SEMEN	Descurainia sophia (L.) Webb. ex Prantl.
							Lepidium apetalum Willd.
					Taoren	PERSICAE SEMEN	Prunus persica (L.) Batsch
							Prunus davidiana (Carr.) Franch.
					Caoguo	TSAOKO FRUCTUS	Amomum tsao-ko Crevost et Lemaire
					Binglang	ARECAE SEMEN	Areca catechu L.
					Cangzhu	ATRACTYLODIS RHIZOMA	Atractylodes lancea (Thunb.) DC.
							Atractylodes chinensis (DC.) Koidz.
Zhao et al (2020)	Dyspnea	0	1	Yidu-toxicity blocking lung decoction	Kuxingren	ARMENIACAE SEMEN AMARUM	Prunus armeniaca L. var. ansu Maxim	NR
							Prunus sibirica L.
							Prunus mandshurica (Maxim.) Koehne
							Primus armeniaca L.
					Shigao	GYPSUM FIBROSUM	GYPSUM FIBROSUM
					Gualou	TRICHOSANTHIS FRUCTUS	Trichosanthes kirilowii Maxim.
							Trichosanthes rosthornii Harms
					Dahuang	RHEI RADIX ET RHIZOMA	Rheum palmatum L.
							Rheum tanguticum Maxim. ex Balf.
							Rheum officinale Baill.
					Mahuang	EPHEDRAE HERBA	Ephedra sinica Stapf
							Ephedra intermedia Schrenk et C. A. Mey.
							Ephedra equisetina Bge.
					Tinglizi	DESCURAINIAE SEMEN LEPIDII SEMEN	Descurainia sophia (L.) Webb. ex Prantl.
					Taoren	PERSICAE SEMEN	Prunus persica (L.) Batsch
							Prunus davidiana (Carr.) Franch.
					Caoguo	TSAOKO FRUCTUS	Amomum tsao-ko Crevost et Lemaire
					Binglang	ARECAE SEMEN	Areca catechu L.
					Cangzhu	ATRACTYLODIS RHIZOMA	Atractylodes lancea (Thunb.) DC.
							Atractylodes chinensis (DC.) Koidz.
Zhou WM et al (2020)	NR	NR	NR	Diammonium Glycyrrhizinate Enteric-coated Capsules	Gancaosuan Er'an	NA	Glycyrrhiza uralensis Fisch.	I	8	52
							Glycyrrhiza inflata Bat.	C	15	52
							Glycyrrhiza glabra L.
Chen G et al (2020)	Chronic obstructive lung disease	10	9	CHM	Fuling	PORIA	Poria cocos (Schw.) Wolf	NR
	Hypertension	147	61		Huangqi	ASTRAGALI RADIX	Astragalus membranaceus (Fisch.) Bge. var. mongholicus (Bge.) Hsia
	Cardiovascular disease	53	40				Astragalus membranaceus (Fisch.) Bge
	Diabetes	94	69		Guanghuoxia ng	POGOSTEMONIS HERBA	Pogostemon cablin (Blanco) Benth.
	Malignancy	12	7		Kuxingren	ARMENIACAE SEMEN AMARUM	Prunus armeniaca L. var. ansu Maxim
	Cerebrovascular disease	38	26				Prunus sibirica L.
	Chronic kidney disease	3	0				Prunus mandshurica (Maxim.) Koehne
	Chronic liver disease	8	5				Primus armeniaca L.
					Baizhu	ATRACTYLODIS MACROCEPHALAE RHIZOMA	Atractylodes macrocephala Koidz.
					Fabanxia	PINELLIAE RHIZOMA PRAEPARATUM	Pineilia ternata (Thunb.)
					Gancao	GLYCYRRHIZAE RADIX ET RHIZOMA	Glycyrrhiza uralensis Fisch.
							Glycyrrhiza inflata Bat.
							Glycyrrhiza glabra L.
					Houpo	MAGNOLIAE OFFICINALIS CORTEX	Magnolia officinalis Rehd. et Wils.
							Magnolia officinalis Rehd. et Wils. var. biloba Rehd. et Wils.
					Mahuang	EPHEDRAE HERBA	Ephedra sinica Stapf
							Ephedra intermedia Schrenk et C. A. Mey.
							Ephedra equisetina Bge.
					Guizhi	CINNAMOMI RAMULUS	Cinnamomum cassia Presl
					Huangqin	SCUTELLARIAE RADIX	Scutellaria baicalensis Georgi
					Sharen	AMOMI FRUCTUS	Amomum villosum Lour.
							Amomum villosum Lour. Var. xanthioides T. L. Wu et Senjen
							Amomum longiligulare T. L. Wu
					Jiegeng	PLATYCODONIS RADIX	Platycodon grandiflorum (Jacq.)A. DC.
					Peilan	EUPATORII HERBA	Eupatorium fortunei Turcz.
					Dangshen	CODONOPSIS RADIX	Codonopsis pilosula (Franch.)
Chen J et al (2020)	NR	NR	NR	Shufeng Jiedu Capsules	Huzhang	POLYGONI CUSPIDATI RHIZOMA ET RADIX	Polygonum cuspidatum Sieb. et Zucc.	I	6	100
					Lianqiao	FORSYTHIAE FRUCTUS	Forsythia suspensa (Thunb.) Vahl	C	6	100
					Banlangen	ISATIDIS RADIX	Isatis indigotica Fort.
					Chaihu	BUPLEURI RADIX	Bupleurum chinense DC.
							Bupleurum scorzonerifolium Willd.
					Mabiancao	VERBENAE HERBA	Verbena officinalis L.
					Lugen	PHRAGMITIS RHIZOMA	Phragmites communis Trin.
					Gancao	GLYCYRRHIZAE RADIX ET RHIZOMA	Glycyrrhiza uralensis Fisch.
							Glycyrrhiza inflata Bat.
							Glycyrrhiza glabra L.
					Baijiangcao	HERBA PATRINIAE	Patrinia scabiosaefolia Fisch.
							Patrinia villosa Juss.
Chen L, Chen et al (2020)	Hypertension	38	36	Ganlu Xiaodu Decoction	Huashi	TALCUM	TALCUM	I	0	40
	Cardiovascular disease	14	8		Huangqin	SCUTELLARIAE RADIX	Scutellaria baicalensis Georgi	C	6	27
	Diabetes	16	18		Yinchen	ARTEMISIAE SCOPARIAE HERBA	Artemisia scoparia Waldst. et Kit.
	Hyperlipidaemia	1	1				Artemisia capillaris Thunb.
	Chronic Gastritis	2	2		Shichangpu	ACORI TATARINOWII RHIZOMA	Acorus tatarinoxjuii Schott
	Gout	2	1		Chuanbeimu	FRITILLARIAE CIRRHOSAE BULBUS	Fritillaria cirrhosa D. Don
	Cerebral infarction	4	5				Fritillaria unibracteata Hsiao et K. C. Hsia
							Fritillaria przewalskii Maxim.
							Fritillaria delavayi Franch.
							Fritillaria taipaiensis P. Y. Li
							Fritillaria unibracteata Hsiao et K. C. Hsia var. wabuensis （S. Y. Tang et S. C. Yue） Z. D. Liu, S. Wang et S. C. Chen
					Chuanmutong	CLEMATIDIS ARMANDII CAULIS	Clematisarmandii Franch.
							Clematis montana Buch. -Ham.
					Guanghuoxia ng	POGOSTEMONIS HERBA	Pogostemon cablin (Blanco) Benth.
					Lianqiao	FORSYTHIAE FRUCTUS	Forsythia suspensa (Thunb.) Vahl
					Doukou	AMOMI FRUCTUS ROTUNDUS	Amomum kravanh Pierre ex Gagnep.
							Amomum compactum Soland ex Maton
					Bohe	MENTHAE HAPLOCALYCIS HERBA	Mentha haplocalyx Briq.
					Chuanshegan	IRIDIS TECTORI RHIZOMA	Iris tectorum Maxim.
Hu Y et al (2020)	NR	NR		NR	Guizhi	CINNAMOMI RAMULUS	Cinnamomum cassia Presl	I	1	31
					Cangzhu	ATRACTYLODIS RHIZOMA	Atractylodes lancea (Thunb.) DC.	C	5	21
							Atractylodes chinensis (DC.) Koidz.
					Shanzha	CRATAEGI FRUCTUS	Crataegus pinnatifida Bge. var. major N. E. Br.
							Crataegus pinnatifida Bge.
					Chenpi	CITRI RETICULATAE PERICARPIUM	Citrus reticulata Blanco
					Fabanxia	PINELLIAE RHIZOMA PRAEPARATUM	Pineilia ternata (Thunb.)
					Fuling	PORIA	Poria cocos (Schw.) Wolf
					Zhigancao	GLYCYRRHIZAE RADIX ET RHIZOMA PRAEPARATA CUM MELLE	Glycyrrhiza uralensis Fisch.
					Shengjiang	ZINGIBERIS RHIZOMA RECENS	Zingiber officinale Rosc.
Huang H et al (2020)	Heart disease	8	3	CHM No.1 Fang	Chaihu	BUPLEURI RADIX	Bupleurum chinense DC.	NR
	Diabetes	13	5				Bupleurum scorzonerifolium Willd.
	Hyperlipidaemia	11	4		Huangqin	SCUTELLARIAE RADIX	Scutellaria baicalensis Georgi
					Fabanxia	PINELLIAE RHIZOMA PRAEPARATUM	Pineilia ternata (Thunb.)
					Dangshen	CODONOPSIS RADIX	Codonopsis pilosula (Franch.)
					Gualou	TRICHOSANTHIS FRUCTUS	Trichosanthes kirilowii Maxim.
							Trichosanthes rosthornii Harms
					Binglang	ARECAE SEMEN	Areca catechu L.
					Caoguo	TSAOKO FRUCTUS	Amomum tsao-ko Crevost et Lemaire
					Houpo	MAGNOLIAE OFFICINALIS CORTEX	Magnolia officinalis Rehd. et Wils.
							Magnolia officinalis Rehd. et Wils. var. biloba Rehd. et Wils.
					Zhimu	ANEMARRHENAE RHIZOMA	Anemarrhena asphodeloides Bge.
					Baishao	PAEONIAE RADIX ALBA	Paeonia lactiflora Pall.
					Gancao	GLYCYRRHIZAE RADIX ET RHIZOMA	Glycyrrhiza uralensis Fisch.
							Glycyrrhiza inflata Bat.
							Glycyrrhiza glabra L.
					Chenpi	CITRI RETICULATAE PERICARPIUM	Citrus reticulata Blanco
					Huzhang	POLYGONI CUSPIDATI RHIZOMA ET RADIX	Polygonum cuspidatum Sieb. et Zucc.
Ke J et al (2020)	underlying disease	36	8	Xiaochaihu Decoction plus Dayuanyin	NA	NA	NA	NR
Qian et al (2020)	NR	NR	NR	NR	Hongshen	GINSENG RADIX ET RHIZOMA RUBRA	Panax ginseng C. A. Mey.
					Shengjiang	ZINGIBERIS RHIZOMA RECENS	Zingiber officinale Rosc.
					Guizhi	CINNAMOMI RAMULUS	Cinnamomum cassia Presl
					Fabanxia	PINELLIAE RHIZOMA PRAEPARATUM	Pineilia ternata (Thunb.)
					Fuling	PORIA	Poria cocos (Schw.) Wolf
					Chishao	PAEONIAE RADIX RUBRA	Paeonia ladiflora Pall.
							Paeonia veitchii Lynch
					Zexie	ALISMATIS RHIZOMA	Alisma orientate (Sam.) Juzep.
							Alisma plantago-aquatica Linn.
					Zhigancao	GLYCYRRHIZAE RADIX ET RHIZOMA PRAEPARATA CUM MELLE	Glycyrrhiza uralensis Fisch.
							Glycyrrhiza inflata Bat.
							Glycyrrhiza glabra L.
					Ganjiang	ZINGIBERIS RHIZOMA	Zingiber officinale Rosc.
					Caoguo	TSAOKO FRUCTUS	Amomum tsao-ko Crevost et Lemaire
					Mahuang	EPHEDRAE HERBA	Ephedra sinica Stapf
							Ephedra intermedia Schrenk et C. A. Mey.
							Ephedra equisetina Bge.
					Cangzhu	ATRACTYLODIS RHIZOMA	Atractylodes lancea (Thunb.) DC.
							Atractylodes chinensis (DC.) Koidz.
					Kuxingren	ARMENIACAE SEMEN AMARUM	Prunus armeniaca L. var. ansu Maxim
							Prunus sibirica L.
							Prunus mandshurica (Maxim.) Koehne
							Primus armeniaca L.
					Wuweizi	SCHISANDRAE CHINENSIS FRUCTUS	Schisandra chinensis (Turcz.）
					Longgu	OSDRACONIS	OsDraconis Fossilia ossis mastoid
Su et al (2020)	COPD	22	23	COVID-19 No.1 Fang	Jinyinhua	LONICERAE JAPONICAE FLOS	Lonicera japonica Thunb.	NR
	Renal insufficiency	7	5	(Modified Yinqiaosan plus Sangjuyin)	Lianqiao	FORSYTHIAE FRUCTUS	Forsythia suspensa (Thunb.) Vahl
	Diabetes	6	6		Jiegeng	PLATYCODONIS RADIX	Platycodon grandiflorum (Jacq.)A. DC.
	Cardiovascular disease	8	8		Banlangen	ISATIDIS RADIX	Isatis indigotica Fort.
					Sangye	MORI FOLIUM	Morus alba L.
					Juhua	CHRYSANTHEMI FLOS	Chrysanthemum morifolium Ramat.
					Niubangzi	ARCTII FRUCTUS	Arctium lappa L.
					Jinqiaomai	FAGOPYRI DIBOTRYIS RHIZOMA	Fagopyrum dibotrys (D. Don) Hara
					Jingjie	SCHIZONEPETAE HERBA	Schizonepeta tenuifolia Eriq.
					Gancao	GLYCYRRHIZAE RADIX ET RHIZOMA	Glycyrrhiza uralensis Fisch.
							Glycyrrhiza inflata Bat.
							Glycyrrhiza glabra L.
Wang L et al (2021)	Cardiovascular disease	11	8	Pneumonia No.1	Chaihu	BUPLEURI RADIX	Bupleurum chinense DC.	NR
	Endocrine system diseases	4	2				Bupleurum scorzonerifolium Willd.
					Huangqin	SCUTELLARIAE RADIX	Scutellaria baicalensis Georgi
					Fabanxia	PINELLIAE RHIZOMA PRAEPARATUM	Pineilia ternata (Thunb.)
					Dangshen	CODONOPSIS RADIX	Codonopsis pilosula (Franch.)
					Gualou	TRICHOSANTHIS FRUCTUS	Trichosanthes kirilowii Maxim.
							Trichosanthes rosthornii Harms
					Binglang	ARECAE SEMEN	Areca catechu L.
					Caoguo	TSAOKO FRUCTUS	Amomum tsao-ko Crevost et Lemaire
					Houpo	MAGNOLIAE OFFICINALIS CORTEX	Magnolia officinalis Rehd. et Wils.
					Zhimu	ANEMARRHENAE RHIZOMA	Anemarrhena asphodeloides Bge.
					Baishao	PAEONIAE RADIX ALBA	Paeonia lactiflora Pall.
					Gancao	GLYCYRRHIZAE RADIX ET RHIZOMA	Glycyrrhiza uralensis Fisch.
							Glycyrrhiza inflata Bat.
							Glycyrrhiza glabra L.
					Chenpi	CITRI RETICULATAE PERICARPIUM	Citrus reticulata Blanco
					Huzhang	POLYGONI CUSPIDATI RHIZOMA ET RADIX	Polygonum cuspidatum Sieb. et Zucc.
Wang YY et al (2020)	COPD	1	0	Chai-hu-jie-du granule	Chaihu	BUPLEURI RADIX	Bupleurum chinense DC.	I	3	43
	Hypertension	17	18	(Bupleurum detoxification granule)			Bupleurum scorzonerifolium Willd.	C	2	43
	Coronary heart disease	7	9		Huangqin	SCUTELLARIAE RADIX	Scutellaria baicalensis Georgi
	Diabetes	6	8		Fabanxia	PINELLIAE RHIZOMA PRAEPARATUM	Pineilia ternata (Thunb.)
	Cerebrovascular disease	0	2		Shengjiang	ZINGIBERIS RHIZOMA RECENS	Zingiber officinale Rosc.
	Cancer	1	1		Dazao	JUJUBAE FRUCTUS	Ziziphus jujuba Mill.
	Immunodeficiency	1	0		Zhishi	AURANTII FRUCTUS IMMATURUS	Citrus aurantium L.
					Dahuang	RHEI RADIX ET RHIZOMA	Rheum palmatum L.
							Rheum tanguticum Maxim. ex Balf.
							Rheum officinale Baill.
					Taoren	PERSICAE SEMEN	Prunus persica (L.) Batsch
							Prunus davidiana (Carr.) Franch.
					Baishao	PAEONIAE RADIX ALBA	Paeonia lactiflora Pall.
Xin et al (2020)	NR	NR	NR	Qingfei Paidu decoction	Mahuang	EPHEDRAE HERBA	Ephedra sinica Stapf	NR
							Ephedra intermedia Schrenk et C. A. Mey.
							Ephedra equisetina Bge.
					Zhigancao	GLYCYRRHIZAE RADIX ET RHIZOMA PRAEPARATA CUM MELLE	Glycyrrhiza uralensis Fisch.
							Glycyrrhiza inflata Bat.
							Glycyrrhiza glabra L.
					Kuxingren	ARMENIACAE SEMEN AMARUM	Prunus armeniaca L. var. ansu Maxim
							Prunus sibirica L.
							Prunus mandshurica (Maxim.) Koehne
							Primus armeniaca L.
					Shigao	GYPSUM FIBROSUM	GYPSUM FIBROSUM
					Guizhi	CINNAMOMI RAMULUS	Cinnamomum cassia Presl
					Zexie	ALISMATIS RHIZOMA	Alisma orientate (Sam.) Juzep.
							Alisma plantago-aquatica Linn.
					Zhuling	POLYPORUS	Polyporus umbellatus (Pers.) Fries
					Baizhu	ATRACTYLODIS MACROCEPHALAE RHIZOMA	Atractylodes macrocephala Koidz.
					Fuling	PORIA	Poria cocos (Schw.) Wolf
					Chaihu	BUPLEURI RADIX	Bupleurum chinense DC.
							Bupleurum scorzonerifolium Willd.
					Huangqin	SCUTELLARIAE RADIX	Scutellaria baicalensis Georgi
					Jiangbanxia	PINELLIAE RHIZOMA PRAEPARATUM CUM ZINGIBERE ET ALUMINE	Pineilia ternata (Thunb.)
					Shengjiang	ZINGIBERIS RHIZOMA RECENS	Zingiber officinale Rosc.
					Ziwan	ASTERIS RADIX ET RHIZOMA	Aster tataricus L. f.
					Kucindonghua	FARFARAE FLOS	Tussilago farfara L.
					Chuanshegan	IRIDIS TECTORI RHIZOMA	Iris tectorum Maxim.
					Xixin	ASARI RADIX ET RHIZOMA	Asarum heterotropoides Fr. Schmidt var. mandshuricum (Maxim.) Kitag.
					Shanyao	DIOSCOREAE RHIZOMA	Dioscorea opposita Thunb.
					Zhishi	AURANTII FRUCTUS IMMATURUS	Citrus aurantium L.
							Citrus sinensis Osbeck
					Chenpi	CITRI RETICULATAE PERICARPIUM	Citrus reticulata Blanco
					Guanghuoxia ng	POGOSTEMONIS HERBA	Pogostemon cablin (Blanco) Benth.
Yu X et al (2020)	underlying disease	13	12	Qingfei Paidu decoction	Mahuang	EPHEDRAE HERBA	Ephedra sinica Stapf	Not occurred in both groups
							Ephedra intermedia Schrenk et C. A. Mey.
							Ephedra equisetina Bge.
					Zhigancao	GLYCYRRHIZAE RADIX ET RHIZOMA PRAEPARATA CUM MELLE	Glycyrrhiza uralensis Fisch.
							Glycyrrhiza inflata Bat.
							Glycyrrhiza glabra L.
					Kuxingren	ARMENIACAE SEMEN AMARUM	Prunus armeniaca L. var. ansu Maxim
							Prunus sibirica L.
							Prunus mandshurica (Maxim.) Koehne
							Primus armeniaca L.
					Shigao	GYPSUM FIBROSUM	GYPSUM FIBROSUM
					Guizhi	CINNAMOMI RAMULUS	Cinnamomum cassia Presl
					Zexie	ALISMATIS RHIZOMA	Alisma orientate (Sam.) Juzep.
							Alisma plantago-aquatica Linn.
					Zhuling	POLYPORUS	Polyporus umbellatus (Pers.) Fries
					Baizhu	ATRACTYLODIS MACROCEPHALAE RHIZOMA	Atractylodes macrocephala Koidz.
					Fuling	PORIA	Poria cocos (Schw.) Wolf
					Chaihu	BUPLEURI RADIX	Bupleurum chinense DC.
							Bupleurum scorzonerifolium Willd.
					Huangqin	SCUTELLARIAE RADIX	Scutellaria baicalensis Georgi
					Jiangbanxia	PINELLIAE RHIZOMA PRAEPARATUM CUM ZINGIBERE ET ALUMINE	Pineilia ternata (Thunb.)
					Shengjiang	ZINGIBERIS RHIZOMA RECENS	Zingiber officinale Rosc.
					Ziwan	ASTERIS RADIX ET RHIZOMA	Aster tataricus L. f.
					Kucindonghua	FARFARAE FLOS	Tussilago farfara L.
					Chuanshegan	IRIDIS TECTORI RHIZOMA	Iris tectorum Maxim.
					Xixin	ASARI RADIX ET RHIZOMA	Asarum heterotropoides Fr. Schmidt var. mandshuricum (Maxim.) Kitag.
					Shanyao	DIOSCOREAE RHIZOMA	Dioscorea opposita Thunb.
					Zhishi	AURANTII FRUCTUS IMMATURUS	Citrus aurantium L.
							Citrus sinensis Osbeck
					Chenpi	CITRI RETICULATAE PERICARPIUM	Citrus reticulata Blanco
					Guanghuoxia ng	POGOSTEMONIS HERBA	Pogostemon cablin (Blanco) Benth.
Zhang X et al (2021)	Underlying diseases	7	16	Tanreqing Capsule	Huangqin	SCUTELLARIAE RADIX	Scutellaria baicalensis Georgi	I	4	25
					Lianqiao	FORSYTHIAE FRUCTUS	Forsythia suspensa (Thunb.) Vahl	C	3	57
					Jinyinhua	LONICERAE JAPONICAE FLOS	Lonicera japonica Thunb.
					Shanyangjiao	CAPRA HIRCUS	Capra hircus L.
					Xiongdanfen	PULVIS FELLIS URSI	Selenaretos thibetanus Cuvier
							instead by vitro cultured bear bile powder in real clinic
Zhang N et al (2020)	Hypertension	15	4	Ma Xing Shigan decoction	Shigao	GYPSUM FIBROSUM	GYPSUM FIBROSUM	NR
	Coronary heart disease	7	1		Mahuang	EPHEDRAE HERBA	Ephedra sinica Stapf
	Diabetes	12	4				Ephedra intermedia Schrenk et C. A. Mey.
	Cerebral infarction	5	1				Ephedra equisetina Bge.
					Jiegeng	PLATYCODONIS RADIX	Platycodon grandiflorum (Jacq.)A. DC.
					Pipaye	ERIOBOTRYAE FOLIUM	Eriobotrya japonica (Thunb.) Lindl.
					Kuxingren	ARMENIACAE SEMEN AMARUM	Prunus armeniaca L. var. ansu Maxim
							Prunus sibirica L.
							Prunus mandshurica (Maxim.) Koehne
							Primus armeniaca L.
					Baizhu	ATRACTYLODIS MACROCEPHALAE RHIZOMA	Atractylodes macrocephala Koidz.
					Fuling	PORIA	Poria cocos (Schw.) Wolf
					Chuanbeimu	FRITILLARIAE CIRRHOSAE BULBUS	Fritillaria cirrhosa D. Don
							Fritillaria unibracteata Hsiao et K. C. Hsia
							Fritillaria przewalskii Maxim.
							Fritillaria delavayi Franch.
							Fritillaria taipaiensis P. Y. Li
							Fritillaria unibracteata Hsiao et K. C. Hsia var. wabuensis （S. Y. Tang et S. C. Yue） Z. D. Liu, S. Wang et S. C. Chen
					Huangqin	SCUTELLARIAE RADIX	Scutellaria baicalensis Georgi
					Sangbaipi	MORI CORTEX	Morus alba L.
					Zhigancao	GLYCYRRHIZAE RADIX ET RHIZOMA PRAEPARATA CUM MELLE	Glycyrrhiza uralensis Fisch.
							Glycyrrhiza inflata Bat.
							Glycyrrhiza glabra L.
Abbreviations: C: Control group; CAD: coronary artery disease; COPD: chronic obstructive pulmonary disease; CHM: Chinese herbal medicine; I: Intervention group (CHM group); NA: not applicable; NR: not reported. *According to the national standard of Chinese Pharmacopoeia (2020 Edition) if available.
